# Supplementary material for: Ectopic Expression of CrPIP2;3, a Plasma Membrane Intrinsic Protein Gene from the Halophyte Canavalia rosea, Enhances Drought and Salt-Alkali Stress Tolerance in Arabidopsis
Source: Int J Mol Sci. 2021 Jan 8;22(2):565. doi: 10.3390/ijms22020565 (PMC7827864; doi:10.3390/ijms22020565)
Supplement: Supplementary file 1 [file ijms-22-00565-s001.zip]

Archive with 1 entries (1 files):
- Supplementary materials of ijms-1049840---R1 without tracked revisions.docx
